# Supplementary material for: Single α-particle irradiation permits real-time visualization of RNF8 accumulation at DNA damaged sites
Source: Sci Rep. 2017 Jan 31;7:41764. doi: 10.1038/srep41764 (PMC5282495; doi:10.1038/srep41764)
Supplement: Supplementary Dataset [file srep41764-s1.zip]

Archive with 1 entries (1 files):
- Muggiolu et al._Suppl Data.doc
